# Supplementary material for: Design and Fabrication of Sodium Alginate/Carboxymethyl Cellulose Sodium Blend Hydrogel for Artificial Skin
Source: Gels. 2021 Aug 9;7(3):115. doi: 10.3390/gels7030115 (PMC8395816; doi:10.3390/gels7030115)
Supplement: Supplementary file 1 [file gels-07-00115-s001.zip]

Archive with 1 entries (1 files):
- gels-1322804-supplementary.pdf
